# Supplementary material for: Impact of a Nutrition Protocol on Vitamin D Supplementation in a Pediatric Intensive Care Unit: A Retrospective Cohort Study
Source: Clin Pract. 2025 Oct 13;15(10):186. doi: 10.3390/clinpract15100186 (PMC12563859; doi:10.3390/clinpract15100186)
Supplement: Supplementary file 1 [file clinpract-15-00186-s001.zip]

Archive with 5 entries (5 files):
- NP 2018 En.pdf
- NP 2018.pdf
- NP 2021 En.pdf
- NP 2021.pdf
- Results and statistical tests 01.10.2025.pdf
